# Supplementary material for: Distortion of Mendelian segregation across the Angus cattle genome uncovering regions affecting reproduction
Source: Sci Rep. 2023 Aug 17;13:13393. doi: 10.1038/s41598-023-37710-z (PMC10435455; doi:10.1038/s41598-023-37710-z)
Supplement: Supplementary file 1 — Supplementary Information 1. [file 41598_2023_37710_MOESM1_ESM.xlsx]

## Sheet: Sheet1
S1 Table. Potential candidate lethal or semi-lethal haplotype alleles with allelic transmission ratio distortion (TRD) patterns (allelic parametrization) in Angus cattle (Full list).
Region	Window size1	number of heterozygous sires	number of heterozygousdams	Frequency	Overall TRD	Log10 (BF)	Sire-TRD	Log10 (BF)	Dam-TRD	Log10 (BF)	AB × AA2		AB × BB		AB × AB
											AA3	AB	AB	BB	AA	AB	BB
AA.1	1	216	1508	0.991	0.27	969	0.31	927	0.17	106	10848	3196	2	3	116	77	25
AA.2	4	109	883	0.009	-0.24	739	-0.27	805	-0.07	10	0	0	3779	10582	11	73	78
AA.3	1	103	906	0.997	0.42	1088	0.43	497	0.4	590	5604	523	0	0	45	4	0
AA.4	7	71	615	0.002	-0.48	1505	-0.49	949	-0.46	563	0	0	130	5676	0	1	53
AA.5	1	136	1349	0.006	-0.4	2557	-0.4	1678	-0.4	867	1	4	1486	13744	3	21	199
AA.6	1	162	1309	0.006	-0.3	827	-0.28	395	-0.32	428	1	4	1893	7667	17	44	96
AA.7	2	180	1823	0.01	-0.25	835	-0.24	457	-0.28	375	0	0	3439	10575	13	49	67
AA.8	2	108	753	0.002	-0.46	1357	-0.48	570	-0.46	785	0	0	197	5505	0	3	30
AA.9	2	670	4497	0.038	-0.22	2010	-0.25	1890	-0.13	175	10	15	11483	30217	232	1039	1049
AA.10	2	115	939	0.003	-0.41	1261	-0.45	1032	-0.33	273	0	0	672	6703	0	23	61
AA.11	1	352	3655	0.017	-0.25	1124	-0.32	844	-0.19	341	4	10	4437	13578	33	216	330
AA.12	10	38	364	0.004	-0.32	762	-0.39	979	-0.02	-1	0	0	1493	6632	3	15	16
AA.13	1	136	1367	0.004	-0.41	1469	-0.44	885	-0.37	591	0	0	789	7549	3	44	233
AA.14	4	47	497	0.001	-0.47	1385	-0.49	982	-0.44	418	0	0	150	5357	0	4	56
AA.15	7	116	1213	0.004	-0.4	1332	-0.42	875	-0.36	463	1	0	851	7475	0	21	60
AA.16	10	624	5405	0.031	-0.24	1629	-0.34	1652	-0.14	235	17	37	6942	20327	88	600	756
AA.17	7	166	932	0.01	-0.26	1025	-0.27	993	-0.17	46	0	0	4013	12691	10	18	21
AA.18	1	363	2512	0.014	-0.28	1616	-0.3	1023	-0.25	565	2	5	4465	16357	97	273	426
AA.19	7	85	998	0.004	-0.37	1123	-0.43	1015	-0.26	192	0	0	1014	7106	5	54	69
AA.20	4	94	618	0.002	-0.45	2019	-0.47	1697	-0.39	350	0	0	404	8634	3	18	65
AA.21	4	713	6627	0.031	-0.29	2708	-0.27	1014	-0.29	1572	1	5	6886	24895	65	740	1355
AA.22	4	42	425	0.002	-0.45	1648	-0.47	1403	-0.39	279	0	0	356	7141	1	10	44
AA.23	2	249	1920	0.008	-0.31	1062	-0.32	561	-0.3	479	0	0	2100	9150	2	101	124
AA.24	1	136	1275	0.997	0.44	1345	0.43	457	0.44	885	6246	420	0	0	45	3	1
AA.25	1	52	372	0.003	-0.38	1021	-0.37	751	-0.41	268	0	0	874	6326	3	12	40
AA.26	1	102	535	0.002	-0.44	1219	-0.44	613	-0.44	600	0	0	353	5567	1	6	47
AA.27	7	514	3359	0.022	-0.23	1302	-0.28	1299	-0.13	122	2	6	6670	18457	104	436	475
AA.28	2	65	448	0.002	-0.43	1604	-0.46	1526	-0.31	142	0	0	586	7785	1	10	30
AA.29	1	729	6854	0.038	-0.21	1848	-0.22	1115	-0.2	661	18	26	12139	29764	261	912	1280
AA.30	2	783	6052	0.045	-0.21	1845	-0.26	1824	-0.11	166	17	48	12144	29993	307	1387	1352
AA.31	1	882	7939	0.045	-0.22	2315	-0.23	1315	-0.21	892	62	140	12639	33677	554	1220	1748
AA.32	2	222	1957	0.006	-0.41	1171	-0.46	531	-0.38	657	0	0	602	6119	0	18	75
AA.33	7	140	1316	0.005	-0.4	1423	-0.42	932	-0.37	491	0	0	823	7770	0	28	57
AA.34	1	1067	9056	0.054	-0.2	2123	-0.2	993	-0.2	1001	93	311	15220	35010	414	1677	2298
AA.35	1	123	1394	0.993	0.32	1381	0.32	811	0.32	558	11291	2441	0	1	148	42	15
AA.36	20	193	1762	0.01	-0.29	791	-0.31	505	-0.26	254	0	0	2017	7825	3	228	104
AA.37	2	135	586	0.002	-0.47	2089	-0.49	1696	-0.42	418	0	1	244	8135	1	18	119
AA.38	20	401	3107	0.019	-0.24	1008	-0.31	966	-0.15	147	3	7	4543	13320	61	268	285
AA.39	1	105	568	0.002	-0.45	1643	-0.46	904	-0.45	736	0	0	331	6941	0	4	78
AA.40	7	65	313	0.002	-0.44	3244	-0.46	3406	-0.11	6	0	0	866	14786	3	21	16
AA.41	2	47	576	0.002	-0.43	1237	-0.47	1149	-0.31	157	0	0	473	6057	0	16	36
AA.42	2	123	594	0.002	-0.44	1719	-0.46	1532	-0.35	213	0	0	508	7902	8	32	105
AA.43	1	189	2426	0.99	0.27	837	0.3	503	0.24	333	9209	2722	2	0	135	78	14
AA.44	4	365	2131	0.014	-0.3	1644	-0.35	1689	-0.16	117	0	4	3714	15174	52	185	252
AA.45	1	326	2731	0.989	0.36	2698	0.35	1383	0.37	1276	17842	2966	6	1	423	131	19
AA.46	1	31	318	0.003	-0.35	948	-0.37	933	-0.22	54	0	0	1227	6912	0	5	1
AA.47	4	345	2767	0.016	-0.21	609	-0.24	417	-0.18	194	1	1	4205	10375	29	153	173
AA.48	4	53	322	0.004	-0.31	809	-0.34	829	-0.15	24	0	0	1619	7100	0	3	10
AA.49	7	386	3488	0.018	-0.25	1036	-0.32	821	-0.19	273	1	7	4065	12612	42	200	256
AA.50	2	116	1165	0.005	-0.3	702	-0.3	467	-0.3	230	0	0	1646	6564	0	21	58
AA.51	2	82	647	0.003	-0.41	1177	-0.45	1115	-0.29	145	0	0	652	6348	1	9	37
AA.52	1	1390	12052	0.921	0.21	3553	0.2	1436	0.22	1829	47843	19893	733	416	5764	3498	1053
1Number of SNPs on the window; 2Parents’ genotypes; 3Offpsring genotype; BF: Bayes factor.
