# Supplementary material for: Distortion of Mendelian segregation across the Angus cattle genome uncovering regions affecting reproduction
Source: Sci Rep. 2023 Aug 17;13:13393. doi: 10.1038/s41598-023-37710-z (PMC10435455; doi:10.1038/s41598-023-37710-z)
Supplement: Supplementary file 2 — Supplementary Information 2. [file 41598_2023_37710_MOESM2_ESM.xlsx]

## Sheet: Sheet1
S2 Table. Effects of transmission ratio distortion (TRD) regions on heifer pregnancy and distribution of pregnancy among at risk (one or both parents carrying the deleterious allele) and control matings (full list).
Mating type	Window size1	Effect on phenotype	P-value (FDR)	sire × dam genotypes		sire × maternal grandsire genotypes		Overall-TRD	Under-represented offspring
Region				AA × AA2 (3)	AB × --	AA × AA	AB × --
Reg.1	1	-0.034	0.013 (0.663)	0.869 (20903)	0.769 (195)	0.855 (56319)	0.801 (593)	-0.46 (292.39)	1192
Reg.2	2	-0.039	0.0225 (0.574)	0.87 (20716)	0.868 (408)	0.854 (56246)	0.879 (594)	-0.39 (351.91)	1832
Reg.3	2	-0.036	0.0402 (0.804)	0.87 (20739)	0.808 (772)	0.855 (55780)	0.817 (1260)	-0.38 (226.68)	1238
Reg.4	2	-0.037	0.0384 (1.535)	0.87 (20744)	0.835 (1936)	0.855 (54321)	0.84 (3604)	-0.4 (597.74)	2953
Reg.5	2	-0.034	0.0036 (0.155)	0.87 (20720)	0.851 (1642)	0.855 (54614)	0.85 (2860)	-0.39 (317.23)	1687
Reg.6	2	-0.026	0.0308 (0.295)	0.871 (20252)	0.769 (1116)	0.856 (55275)	0.791 (1591)	-0.18 (69.44)	899
Reg.7	2	-0.043	0.0113 (0.272)	0.87 (20701)	0.838 (735)	0.855 (55797)	0.826 (1155)	-0.33 (396.98)	2530
Reg.8	4	-0.035	0.0203 (0.244)	0.87 (20650)	0.833 (424)	0.855 (56300)	0.844 (646)	-0.15 (49.41)	775
Reg.9	7	-0.049	0.0088 (0.421)	0.87 (20740)	0.846 (311)	0.855 (56329)	0.851 (578)	-0.41 (364.2)	1780
Reg.10	2	-0.03	0.0177 (0.284)	0.87 (20825)	0.778 (342)	0.855 (56408)	0.769 (459)	-0.38 (192.28)	1044
Reg.11	2	-0.033	0.0444 (0.843)	0.87 (20706)	0.825 (762)	0.855 (55758)	0.825 (1191)	-0.43 (634.78)	2826
Reg.12 (AA.15)	7	-0.02	0.0105 (0.399)	0.87 (19953)	0.854 (2838)	0.854 (53043)	0.856 (4368)	-0.4 (1331.99)	6782
Reg.13	2	-0.074	0.0006 (0.025)	0.87 (20781)	0.796 (285)	0.855 (56473)	0.814 (365)	-0.39 (212.15)	1123
Reg.14	2	-0.036	0.0447 (0.581)	0.869 (20753)	0.822 (1143)	0.856 (55549)	0.814 (1575)	-0.47 (636.15)	2501
Reg.15	10	-0.055	0.0131 (0.256)	0.87 (20806)	0.787 (643)	0.855 (55958)	0.81 (1062)	-0.35 (123.95)	754
Reg.16	2	-0.045	0.0172 (0.189)	0.869 (20748)	0.838 (2167)	0.854 (53876)	0.844 (3387)	-0.38 (156.3)	862
Reg.17	1	-0.01	0.0141 (0.233)	0.872 (14877)	0.854 (14586)	0.853 (39335)	0.852 (20842)	-0.03 (55.54)	4431
Reg.18	7	-0.036	0.0126 (0.415)	0.87 (20596)	0.811 (647)	0.855 (56048)	0.823 (879)	-0.33 (303.55)	1933
Reg.19	2	-0.039	0.0319 (0.426)	0.87 (20750)	0.821 (302)	0.855 (56431)	0.832 (440)	-0.2 (87.71)	999
Reg.20	1	-0.036	0.008 (0.321)	0.87 (20878)	0.835 (194)	0.855 (56533)	0.848 (290)	0.36 (414.62)	2411
Reg.21 (AA.24)	1	-0.025	0.025 (0.5)	0.87 (20715)	0.867 (828)	0.855 (55873)	0.871 (1331)	0.44 (1344.58)	5957
Reg.22	4	-0.024	0.0144 (0.144)	0.872 (20069)	0.813 (1283)	0.856 (55245)	0.819 (1601)	-0.41 (609.29)	3002
Reg.23	7	-0.081	0.0056 (0.169)	0.87 (20659)	0.742 (190)	0.855 (56427)	0.74 (331)	-0.46 (341.54)	1387
Reg.24	4	-0.057	0.0129 (0.194)	0.87 (20818)	0.81 (849)	0.856 (55082)	0.816 (1546)	-0.47 (281.53)	1116
Reg.25	2	-0.023	0.0276 (0.995)	0.869 (20298)	0.855 (1782)	0.855 (54692)	0.852 (2660)	-0.41 (893.66)	4367
Reg.26	7	-0.023	0.0342 (0.616)	0.872 (20246)	0.822 (1421)	0.856 (54933)	0.826 (2149)	-0.11 (71.16)	1520
Reg.27	2	-0.036	0.0336 (0.521)	0.87 (20729)	0.818 (352)	0.855 (56216)	0.819 (656)	-0.2 (87.25)	975
Reg.28	2	-0.055	0.0001 (0.003)	0.871 (20534)	0.803 (753)	0.856 (55785)	0.811 (1199)	-0.45 (549.38)	2324
Reg.29	2	-0.06	0.0032 (0.041)	0.87 (20764)	0.855 (574)	0.855 (56057)	0.834 (808)	-0.38 (623.83)	3337
Reg.30	10	-0.079	0.001 (0.025)	0.87 (20818)	0.821 (476)	0.855 (56096)	0.82 (802)	-0.16 (65.27)	929
Reg.31	4	-0.04	0.0484 (0.419)	0.87 (20797)	0.865 (569)	0.854 (55985)	0.882 (1040)	-0.4 (496.29)	2499
Reg.32	7	-0.066	0.0159 (0.262)	0.87 (20859)	0.841 (410)	0.855 (56292)	0.864 (638)	-0.48 (370.31)	1399
Reg.33	4	-0.044	0.0297 (0.327)	0.87 (20781)	0.867 (475)	0.855 (56217)	0.846 (628)	-0.46 (427.58)	1698
Reg.34	2	-0.053	0.0005 (0.018)	0.871 (20598)	0.781 (1150)	0.856 (55325)	0.81 (1838)	-0.47 (509.37)	2027
Reg.35	2	-0.009	0.0256 (0.358)	0.879 (14365)	0.839 (12957)	0.859 (40489)	0.837 (17904)	-0.04 (47.52)	3567
Reg.36	1	-0.02	0.0276 (0.257)	0.87 (20390)	0.839 (974)	0.855 (55714)	0.853 (1275)	-0.06 (48.88)	1926
Reg.37	1	-0.085	0.0158 (0.443)	0.869 (20903)	0.828 (116)	0.855 (56593)	0.863 (211)	0.37 (447.42)	2486
Reg.38	2	-0.029	0.0216 (0.692)	0.87 (20489)	0.84 (1886)	0.855 (54321)	0.835 (3404)	-0.33 (581.09)	3801
Reg.39	4	-0.037	0.0243 (0.632)	0.87 (20699)	0.828 (1445)	0.856 (55062)	0.825 (2307)	-0.38 (445.89)	2408
Reg.40	4	-0.036	0.0276 (0.663)	0.87 (20687)	0.826 (1579)	0.855 (55011)	0.836 (2550)	-0.45 (1092.85)	4576
Reg.41	4	-0.037	0.0338 (0.574)	0.869 (20624)	0.851 (1287)	0.855 (54680)	0.851 (2279)	-0.28 (270.59)	2110
Reg.42	10	-0.025	0.0386 (0.81)	0.87 (20296)	0.845 (656)	0.855 (55632)	0.844 (1138)	-0.3 (331.12)	2415
Reg.43	1	-0.011	0.0115 (0.253)	0.875 (16163)	0.846 (10794)	0.855 (43357)	0.847 (15540)	-0.12 (787.33)	16073
Reg.44 (AA.50)	2	-0.02	0.0377 (0.151)	0.87 (20191)	0.857 (2868)	0.855 (53338)	0.854 (4229)	-0.3 (702.49)	5071
Reg.45	7	-0.049	0.0028 (0.028)	0.871 (20654)	0.821 (792)	0.855 (55900)	0.839 (1104)	-0.46 (582.46)	2377
Reg.46	20	-0.017	0.0227 (0.114)	0.87 (19341)	0.827 (4310)	0.856 (51890)	0.826 (5742)	0.09 (128.06)	3304
Reg.47	7	-0.037	0.0002 (0.004)	0.872 (20076)	0.795 (1217)	0.856 (55578)	0.794 (1326)	-0.14 (46.71)	809
Reg.48	20	-0.043	0.0042 (0.028)	0.872 (20602)	0.683 (712)	0.857 (56068)	0.694 (833)	-0.3 (245.84)	1793
Reg.49	2	-0.021	0.0133 (0.28)	0.87 (20239)	0.815 (1316)	0.856 (55361)	0.82 (1557)	-0.38 (360.55)	1970
1Number of SNPs on the window; 2Parents’ genotypes; 3Number of matings; FDR: chromosome-wise false discovery rate.
